# Supplementary material for: Genealogy and clinical course of catecholaminergic polymorphic ventricular tachycardia caused by the ryanodine receptor type 2 P2328S mutation
Source: PLoS One. 2020 Dec 14;15(12):e0243649. doi: 10.1371/journal.pone.0243649 (PMC7735638; doi:10.1371/journal.pone.0243649)
Supplement: S2 Table — (XLSX) [file pone.0243649.s002.xlsx]

## Sheet: Data
Patient Id	Proband	In family tree	Diagnosis due to genealogical study	CE in 1. degree relatives	gender	Inherited	Age	Age at enrollmet	EST	EST without BB	Age at EST	Weight	Height	Wmax	Wmax/weight	PVC	PVC forms	PVC heart rate	max PVC rate/min	Bigeminy	Couplet	VT	Syncope	Syncope age	CPVT syncope	CPVT syncope age	ACA	ACA age (age range)	Death	Age of death (age range)	SCD	Symptomatic at enrollment	BB	BB initiation age	Follow up time with BB	BB generic name	Dose mg/kg/d	BB side effects	CE during BB	CE type during BB	BB generic name during CE	Flecainide initiated	Flecainide initiation age (age range)	Flecainide discontinued	Flecainide in use	CE during flecainide	Flecainide side effect	PM	ICD
59	no	no	no	NA	female		87	86	yes	without BB	58	86	170	86.7	1.01	yes	2	63	20	yes	no	no	no		no		no		no		no	no	yes	64	23.2	metoprololi	47.5	yes	no			no			no			yes	no
58	no	no	no	yes	male		86	84	no														no		no		no		no		no	no	yes	85	0.3	bisoprololi	5	no	no			no			no			yes	no
57	no	yes	no	yes	female	from father	84	77	yes	without BB	60	72	158	72	1	yes		100	50	yes	yes	yes	no		no		no		no		no	no	yes	65	19.3	bisoprololi	10	no	no			yes	70-79	yes	no	no	no	yes	no
56	yes	no	no	yes	female		73	72	yes	without BB	67			73.3		no	0		0	no	no	no	yes	35	yes	35	no		no		no	yes	yes	73	0	bisoprololi	2.5	no	no			no			no			no	no
55	no	yes	yes	yes	female	from mother	71	68	yes	without BB	55	78	168	135.6	1.74	no	0		0	no	no	no	yes	8	no		no		no		no	no	yes	68	2.6	metoprololi	47.5	no	no			no			no			no	no
54	no	yes	no	yes	female	from father	66	48	yes	without BB	40	62	169	116.5	1.88	yes	8	119	190	yes	yes	yes	no		no		yes	40-49	no		no	yes	yes	41	25.5	metoprololi	95	no	yes	ACA	metoprolol	no			no			no	yes
53	yes	no	no	yes	female	from mother	66	64	yes	with BB	64	75	168	144.8	1.93	yes	1	125	27	yes	no	no	no		no		no		no		no	no	yes	53	13.3	bisoprololi	15	no	no			no			no			no	no
52	yes	yes	no	NA	female	from mother	66	50	yes	with BB	65	83	164	122.8	1.48	yes	3	83	2	yes	no	no	yes	20	yes	20	yes	20-29	no		no	yes	yes	24	41.8	propranoloni	80	no	no			no			no			no	yes
51	no	yes	no	yes	female	from mother	65	59	yes	without BB	59	54	169	89.5	1.66	yes	4	110	83	yes	yes	yes	yes	15	yes	15	no		no		no	yes	yes	60	5.9	bisoprololi	10	no	no			no			no			no	no
50	no	yes	no	yes	female	from mother	65	65	yes	without BB	64	71	154			yes				yes	yes	yes	yes	11	yes	11	no		no		no	yes	yes	64	0.8	bisoprololi	2.5	no	no			no			no			no	no
49	no	yes	no	NA	female	from father	65	54	no														yes	51	no		no		yes	60-69	no	no	yes	63	2.4	atenololi			no			no			no			no	no
48	no	yes	no	yes	male	from mother	62	44	yes	without BB	37	92	177	186	2.02	yes	2	155	33	yes	no	no	yes	12	yes	12	no		no		no	yes	yes	37	25.8	atenololi	75	no	no			no			no			no	yes
47	no	yes	yes	NA	female	from father	60	59	yes	without BB	60	65	157	109.5	1.68	yes	2	132	2	no	yes	no	no		no		no		no		no	no	yes	60	0.3	propranoloni	80	yes	no			no			no			no	no
46	no	yes	no	NA	female	from mother	57	49	yes	without BB	37	67	165	118.5	1.77	yes	4	100	110	yes	yes	no	yes	33	yes	33	no		yes	50-59	no	yes	yes	47	10.1	atenololi	100	no	no			no			no			no	no
45	no	yes	no	yes	male	from mother	57	45	yes	without BB	44	100	189	147	1.47	yes		100	45	yes	yes	yes	yes	8	yes	8	no		no		no	yes	yes	45	11.6	bisoprololi	5	no	no			no			no			no	yes
44	no	yes	yes	yes	female	from mother	55	54	yes	without BB	55	72	172	100	1.39	yes	6	103	65	yes	yes	yes	yes	22	no		no		no		no	no	yes	55	0.5	propranoloni	80	no	no			no			no			no	no
43	no	yes	no	yes	female	from mother	54	29	yes	with BB	52	70	168	134.7	1.92	yes	1	120	1	no	no	no	no		no		no		no		no	no	yes	29	25.7	propranoloni	80	no	no			no			no			no	no
42	no	yes	no	yes	male	from mother	54	31	yes	without BB	48	120	182	233.3	1.94	yes	1	135	10	no	no	no	no		no		no		no		no	no	yes	48	5.9	bisoprololi	5	no	no			no			no			no	no
41	no	yes	no	yes	male	from mother	52	41	yes	with BB	42	94	176	176.7	1.88	yes		122	50	yes	yes	yes	yes	14	yes	14	no		no		no	yes	yes	41	11.7	propranoloni	160	yes	yes	ICD shock	propranolol	no			no			no	yes
40	no	yes	no	yes	female	from mother	52	37	yes	without BB	34	94	171	108	1.15	yes		103	120	yes	yes	yes	yes	10	yes	10	no		no		no	yes	yes	34	17.8	atenololi	100	no	no			no			no			no	no
39	no	yes	yes	NA	female	from father	53	50	yes	without BB	50	52	157	108	2.08	yes	3	125	46	yes	yes	yes	no		no		no		no		no	no	yes	50	2.6	bisoprololi	7.5	no	no			no			no			no	no
38	no	yes	yes	NA	female	from mother	51	50	yes	without BB	50	76	166	119	1.57	yes	3	108	70	yes	yes	no	yes	18	yes	18	no		no		no	yes	yes	50	0.4	propranoloni	80	yes	no			no			no			no	no
37	no	yes	no	yes	female	from mother	48	42	no			48											no		no		no		no		no	no	yes	39	9	bisoprololi	5	no	no			no			no			no	no
36	yes	yes	no	yes	female	from mother	55	47	no														no		no		yes	40-49	no		no	yes	yes	48	6.7	bisoprololi	5	no	no			no			no			no	yes
35	no	yes	no	no	male	from mother	6	0	no			22	121										no		no		no		no		no	no	yes	3	3.3	propranoloni	75	no	no			no			no			no	no
34	no	yes	no	yes	female	from mother	42	36	yes	without BB	36	73	171	66.7	0.91	yes		110	60	yes	yes	no	no		no		no		no		no	no	yes	36	5.7	bisoprololi	10	no	no			no			no			no	no
33	yes	yes	no	yes	female	from father	42	23	yes	without BB	14	50	165	135.2	2.7	yes	1	138	41	yes	no	no	yes	14	yes	14	no		no		no	yes	yes	14	28.2	propranoloni	160	yes	no			no			no			no	yes
32	no	yes	no	yes	female	from mother	39	20	yes	without BB	14	47	160	120.8	2.57	yes	6	128	110	yes	yes	yes	no		no		no		no		no	no	yes	14	25.1	propranoloni	80	no	no			no			no			no	yes
31	no	yes	yes	no	male	from mother	39	38	yes	without BB	39	98	173	189	1.93	yes	2	143	26	yes	yes	no	yes	25	no		no		no		no	no	no	39	0.3	bisoprololi	5	yes	no			yes	30-39	no	yes	no	no	no	no
30	no	yes	no	yes	male	from father	39	12	yes	without BB	12	110	180	216.9	1.97	no	0		0	no	no	no	no		no		no		no		no	no	no	11	4	propranoloni		no	no			no			no			no	no
29	no	yes	yes	no	female	from mother	36	36	yes	without BB	36	87	163	151.8	1.74	yes	3	145	29	yes	yes	yes	no		no		no		no		no	no	yes	36	0.4	propranoloni	80	no	no			no			no			no	no
28	no	yes	yes	no	female	from mother	36	35	yes	without BB	35	114	162	129.3	1.13	no	0		0	no	no	no	no		no		no		no		no	no	yes	35	0.4	bisoprololi	10	no	no			no			no			no	no
27	no	yes	no	yes	male	from mother	34	12	yes	with BB	16	71	176	220.3	3.1	yes	1	174	13	yes	no	no	yes	9	yes	9	no		no		no	yes	yes	10	24	propranoloni	160	yes	no			no			no			no	yes
26	no	yes	no	yes	male	from mother	34	16	yes	without BB	12					no	0		0	no	no	no	no		no		no		no		no	no	yes	14	20.3	propranoloni	160	no	no			no			no			no	no
25	no	yes	no	yes	female	from mother	34	11	yes	without BB	11	35	140	130	3.71	yes	2	142	60	yes	no	no	no		no		no		no		no	no	yes	11	22.8	propranoloni	160	no	no			no			no			no	no
24	no	no	no	yes	female	from mother	33	31	yes	with BB	32	57	163	120	2.11	yes		105	40	yes	yes	no	no		no		no		no		no	no	yes	31	2	bisoprololi	3.8	yes	no			no			no			no	no
23	no	yes	no	yes	female	from mother	29	8	yes	without BB	10	40	146	117.8	2.94	yes	5	138	60	yes	yes	yes	yes	9	yes	9	no		no		no	no	yes	10	18.5	propranoloni	160	no	no			no			no			no	no
22	yes	yes	no	yes	female	from father	27	15	yes	without BB	15	65	173	112.8	1.73	yes	2		29	yes	yes	no	yes	15	yes	15	no		no		no	yes	yes	15	12.1	bisoprololi	2.5	yes	yes	ICD shock	bisoprolol	no			no			no	yes
21	no	yes	no	yes	male	from father	25	16	yes	without BB	16	65	165	183.5	2.82	yes	5	136	100	yes	yes	yes	no		no		no		no		no	no	yes	16	9.4	propranoloni	80	no	yes	ICD shock	propranolol	no			no			no	yes
20	no	yes	no	yes	female	from mother	22	3	yes	with BB	10	78	160	122.5	1.57	no	0		0	no	no	no	no		no		no		no		no	no	yes	4	18.1	propranoloni	200	no	no			no			no			no	no
19	no	yes	no	no	female	from mother	22	15	yes	with BB	16	60	174	148	2.47	yes		118	50	yes	yes	no	yes	18	no		no		no		no	no	yes	16	6.2	bisoprololi	5	no	no			no			no			no	no
18	no	yes	no	yes	female	from father	22	17	yes	without BB	13	63	173	173.5	2.75	yes	1	180	66	yes	no	no	no		no		no		no		no	no	yes	13	8.2	bisoprololi	12.5	no	no			no			no			no	no
17	no	yes	no	yes	female	from mother	20	13	yes	without BB	13	51	165	100.8	1.98	yes	3	150	35	yes	no	no	yes	13	yes	13	no		no		no	no	yes	13	7.2	bisoprololi	12.5	yes	no			no			no			no	yes
16	no	yes	no	yes	female	from mother	18	1	yes	with BB	7	32	132	80	2.5	no	0		0	no	no	no	no		no		no		no		no	no	yes	5	13.4	propranoloni	160	no	no			yes	10-19	yes	no	no	yes	no	yes
15	no	yes	yes	yes	male	from mother	18	17	yes	without BB	17	58	174	194	3.34	no	0		0	no	no	no	no		no		no		no		no	no	yes	17	0.4	propranoloni	80	yes	no			no			no			no	no
14	no	yes	yes	no	male	from mother	18	17	yes	without BB	17	92	180	211.7	2.03	yes	5	121	35	yes	yes	yes	yes	8	no		no		no		no	no	yes	18	0.3	propranoloni	160	yes	no			no			no			no	no
13	no	yes	yes	no	female	from mother	16	16	yes	without BB	16	68	160	150	2.21	yes	2	140	2	no	no	no	yes	16	no		no		no		no	no	yes	16	0.4	bisoprololi	7.5	no	no			no			no			no	no
12	no	yes	no	no	male	from father	17	0	yes	with BB	8	39	139	96.3	2.47	no	0		0	no	no	no	no		no		no		no		no	no	yes	6	10.2	bisoprololi	7.5	no	no			yes	10-19	no	yes	no	no	no	no
11	no	yes	no	no	female	from father	15	0	yes	without BB	7	34	128	70	2.06	no	0		0	no	no	no	yes	13	no		no		no		no	no	yes	7	8.9	bisoprololi	7.5	yes	no			yes	10-19	yes	no	no	yes	no	no
10	no	yes	yes	no	male	from mother	15	14	yes	without BB	14	50	164	160	3.2	no	0		0	no	no	no	no		no		no		no		no	no	yes	14	0.5	propranoloni	80	no	no			no			no			no	no
9	no	yes	yes	no	male	from mother	14	13	yes	without BB	13	71	164	180.4	2.54	no	0		0	no	no	no	no		no		no		no		no	no	yes	13	0.4	propranoloni	160	no	no			no			no			no	no
8	no	yes	no	no	male	from mother	10	0	yes	with BB	9	25	127	87	3.48	no	0		0	no	no	no	no		no		no		no		no	no	yes	2	7.9	propranoloni	80	no	no			no			no			no	no
7	no	yes	yes	no	female	from father	10	10	yes	without BB	10	27	135	70	2.59	yes	1		2	no	no	no	no		no		no		no		no	no	yes	10	0	propranoloni	80	no	no			no			no			no	no
6	no	yes	no	no	male	from father	8	0	no			28											no		no		no		no		no	no	yes	0	7.4	propranoloni	75	no	no			no			no			no	no
5	no	yes	yes	no	female	from mother	7	6	no														no		no		no		no		no	no	yes	7	0.4	propranoloni	80	no	no			no			no			no	no
4	no	yes	no	no	male	from father	7	1	no														no		no		no		no		no	no	yes	1	5.7	propranoloni	75	no	no			no			no			no	no
3	no	yes	no	no	male	from mother	3	0	no														no		no		no		no		no	no	yes	3	0.3	propranoloni	40	no	no			no			no			no	no
2	no	yes	no	yes	male	from mother	2	0	no														no		no		no		no		no	no	no									no			no			no	no
1	no	yes	no	no	male	from father	2	0	no														no		no		no		no		no	no	yes	1	0.7	propranoloni	35	no	no			no			no			no	no
[truncated: 22 more columns]
